# Supplementary material for: Social context restructures behavioral syntax in mice
Source: Front Behav Neurosci. 2025 Nov 7;19:1617091. doi: 10.3389/fnbeh.2025.1617091 (PMC12634660; doi:10.3389/fnbeh.2025.1617091)
Supplement: Supplementary file 2 [file Data_Sheet_1.zip]

Archive with 100 entries (96 files):
- supplementary_materials_smaller/
- supplementary_materials_smaller/combined_grid_movies/
- supplementary_materials_smaller/combined_grid_movies/syllable0.mp4
- supplementary_materials_smaller/combined_grid_movies/syllable1.mp4
- supplementary_materials_smaller/combined_grid_movies/syllable10.mp4
- supplementary_materials_smaller/combined_grid_movies/syllable11.mp4
- supplementary_materials_smaller/combined_grid_movies/syllable12.mp4
- supplementary_materials_smaller/combined_grid_movies/syllable13.mp4
- supplementary_materials_smaller/combined_grid_movies/syllable14.mp4
- supplementary_materials_smaller/combined_grid_movies/syllable15.mp4
- supplementary_materials_smaller/combined_grid_movies/syllable16.mp4
- supplementary_materials_smaller/combined_grid_movies/syllable17.mp4
- supplementary_materials_smaller/combined_grid_movies/syllable18.mp4
- supplementary_materials_smaller/combined_grid_movies/syllable19.mp4
- supplementary_materials_smaller/combined_grid_movies/syllable2.mp4
- supplementary_materials_smaller/combined_grid_movies/syllable20.mp4
- supplementary_materials_smaller/combined_grid_movies/syllable21.mp4
- supplementary_materials_smaller/combined_grid_movies/syllable22.mp4
- supplementary_materials_smaller/combined_grid_movies/syllable23.mp4
- supplementary_materials_smaller/combined_grid_movies/syllable24.mp4
- supplementary_materials_smaller/combined_grid_movies/syllable25.mp4
- supplementary_materials_smaller/combined_grid_movies/syllable26.mp4
- supplementary_materials_smaller/combined_grid_movies/syllable27.mp4
- supplementary_materials_smaller/combined_grid_movies/syllable28.mp4
- supplementary_materials_smaller/combined_grid_movies/syllable29.mp4
- supplementary_materials_smaller/combined_grid_movies/syllable3.mp4
- supplementary_materials_smaller/combined_grid_movies/syllable30.mp4
- supplementary_materials_smaller/combined_grid_movies/syllable31.mp4
- supplementary_materials_smaller/combined_grid_movies/syllable4.mp4
- supplementary_materials_smaller/combined_grid_movies/syllable5.mp4
- supplementary_materials_smaller/combined_grid_movies/syllable6.mp4
- supplementary_materials_smaller/combined_grid_movies/syllable7.mp4
- supplementary_materials_smaller/combined_grid_movies/syllable8.mp4
- supplementary_materials_smaller/combined_grid_movies/syllable9.mp4
- supplementary_materials_smaller/dyadic_grid_movies/
- supplementary_materials_smaller/dyadic_grid_movies/syllable0.mp4
- supplementary_materials_smaller/dyadic_grid_movies/syllable1.mp4
- supplementary_materials_smaller/dyadic_grid_movies/syllable10.mp4
- supplementary_materials_smaller/dyadic_grid_movies/syllable11.mp4
- supplementary_materials_smaller/dyadic_grid_movies/syllable12.mp4
- supplementary_materials_smaller/dyadic_grid_movies/syllable13.mp4
- supplementary_materials_smaller/dyadic_grid_movies/syllable14.mp4
- supplementary_materials_smaller/dyadic_grid_movies/syllable15.mp4
- supplementary_materials_smaller/dyadic_grid_movies/syllable16.mp4
- supplementary_materials_smaller/dyadic_grid_movies/syllable17.mp4
- supplementary_materials_smaller/dyadic_grid_movies/syllable18.mp4
- supplementary_materials_smaller/dyadic_grid_movies/syllable19.mp4
- supplementary_materials_smaller/dyadic_grid_movies/syllable2.mp4
- supplementary_materials_smaller/dyadic_grid_movies/syllable20.mp4
- supplementary_materials_smaller/dyadic_grid_movies/syllable21.mp4
- supplementary_materials_smaller/dyadic_grid_movies/syllable22.mp4
- supplementary_materials_smaller/dyadic_grid_movies/syllable23.mp4
- supplementary_materials_smaller/dyadic_grid_movies/syllable24.mp4
- supplementary_materials_smaller/dyadic_grid_movies/syllable25.mp4
- supplementary_materials_smaller/dyadic_grid_movies/syllable26.mp4
- supplementary_materials_smaller/dyadic_grid_movies/syllable27.mp4
- supplementary_materials_smaller/dyadic_grid_movies/syllable28.mp4
- supplementary_materials_smaller/dyadic_grid_movies/syllable29.mp4
- supplementary_materials_smaller/dyadic_grid_movies/syllable3.mp4
- supplementary_materials_smaller/dyadic_grid_movies/syllable30.mp4
- supplementary_materials_smaller/dyadic_grid_movies/syllable31.mp4
- supplementary_materials_smaller/dyadic_grid_movies/syllable4.mp4
- supplementary_materials_smaller/dyadic_grid_movies/syllable5.mp4
- supplementary_materials_smaller/dyadic_grid_movies/syllable6.mp4
- supplementary_materials_smaller/dyadic_grid_movies/syllable7.mp4
- supplementary_materials_smaller/dyadic_grid_movies/syllable8.mp4
- supplementary_materials_smaller/dyadic_grid_movies/syllable9.mp4
- supplementary_materials_smaller/solitary_grid_movies/
- supplementary_materials_smaller/solitary_grid_movies/syllable0.mp4
- supplementary_materials_smaller/solitary_grid_movies/syllable1.mp4
- supplementary_materials_smaller/solitary_grid_movies/syllable10.mp4
- supplementary_materials_smaller/solitary_grid_movies/syllable11.mp4
- supplementary_materials_smaller/solitary_grid_movies/syllable12.mp4
- supplementary_materials_smaller/solitary_grid_movies/syllable13.mp4
- supplementary_materials_smaller/solitary_grid_movies/syllable14.mp4
- supplementary_materials_smaller/solitary_grid_movies/syllable15.mp4
- supplementary_materials_smaller/solitary_grid_movies/syllable16.mp4
- supplementary_materials_smaller/solitary_grid_movies/syllable17.mp4
- supplementary_materials_smaller/solitary_grid_movies/syllable18.mp4
- supplementary_materials_smaller/solitary_grid_movies/syllable19.mp4
- supplementary_materials_smaller/solitary_grid_movies/syllable2.mp4
- supplementary_materials_smaller/solitary_grid_movies/syllable20.mp4
- supplementary_materials_smaller/solitary_grid_movies/syllable21.mp4
- supplementary_materials_smaller/solitary_grid_movies/syllable22.mp4
- supplementary_materials_smaller/solitary_grid_movies/syllable23.mp4
- supplementary_materials_smaller/solitary_grid_movies/syllable24.mp4
- supplementary_materials_smaller/solitary_grid_movies/syllable25.mp4
- supplementary_materials_smaller/solitary_grid_movies/syllable26.mp4
- supplementary_materials_smaller/solitary_grid_movies/syllable27.mp4
- supplementary_materials_smaller/solitary_grid_movies/syllable28.mp4
- supplementary_materials_smaller/solitary_grid_movies/syllable29.mp4
- supplementary_materials_smaller/solitary_grid_movies/syllable3.mp4
- supplementary_materials_smaller/solitary_grid_movies/syllable30.mp4
- supplementary_materials_smaller/solitary_grid_movies/syllable31.mp4
- supplementary_materials_smaller/solitary_grid_movies/syllable4.mp4
- supplementary_materials_smaller/solitary_grid_movies/syllable5.mp4
- supplementary_materials_smaller/solitary_grid_movies/syllable6.mp4
- supplementary_materials_smaller/solitary_grid_movies/syllable7.mp4
- supplementary_materials_smaller/solitary_grid_movies/syllable8.mp4
- supplementary_materials_smaller/solitary_grid_movies/syllable9.mp4
